# Supplementary material for: Phosphorylcholine and KR12-Containing Corneal Implants in HSV-1-Infected Rabbit Corneas
Source: Pharmaceutics. 2023 Jun 5;15(6):1658. doi: 10.3390/pharmaceutics15061658 (PMC10305192; doi:10.3390/pharmaceutics15061658)
Supplement: Supplementary file 1 [file pharmaceutics-15-01658-s001.zip]

Archive with 1 entries (1 files):
- pharmaceutics-2270209-supplementary.pdf
